# Supplementary material for: Application of Machine Learning Methods to Investigate Joint Load in Agility on the Football Field: Creating the Model, Part I
Source: Sensors (Basel). 2024 Jun 5;24(11):3652. doi: 10.3390/s24113652 (PMC11175175; doi:10.3390/s24113652)
Supplement: Supplementary file 1 [file sensors-24-03652-s001.zip]

Archive with 1 entries (1 files):
- sensors-2995499-supplementary.pdf
